# Supplementary material for: Association Between Healthy Dietary Patterns and Chronic Kidney Disease in Patients with Diabetes: Findings from Korean National Health and Nutrition Examination Survey 2019–2021
Source: Nutrients. 2025 May 7;17(9):1600. doi: 10.3390/nu17091600 (PMC12073184; doi:10.3390/nu17091600)
Supplement: Supplementary file 1 [file nutrients-17-01600-s001.zip]

Archive with 1 entries (1 files):
- Supp_DM_KHEI_CKD_KNHANES_250409_Nutrients.pdf
